# Supplementary material for: Deep Sequencing of Random Mutant Libraries Reveals the Active Site of the Narrow Specificity CphA Metallo-β-Lactamase is Fragile to Mutations
Source: Sci Rep. 2016 Sep 12;6:33195. doi: 10.1038/srep33195 (PMC5018959; doi:10.1038/srep33195)
Supplement: Supplementary Table S1 [file srep33195-s2.xls]

## Sheet: Sheet1
			V67				Q68						E69						G84						W87						N116						Y117						H118						D120
Amino acid	Naïve	IMP0.1	IMP0.2	IMP0.4	IMP0.8	Amino acid	Naïve	IMP0.1	IMP0.2	IMP0.4	IMP0.8	Amino acid	Naïve	IMP0.1	IMP0.2	IMP0.4	IMP0.8	Amino acid	Naïve	IMP0.1	IMP0.2	IMP0.4	IMP0.8	Amino acid	Naïve	IMP0.1	IMP0.2	IMP0.4	IMP0.8	Amino acid	Naïve	IMP0.1	IMP0.2	IMP0.4	IMP0.8	Amino acid	Naïve	IMP0.1	IMP0.2	IMP0.4	IMP0.8	Amino acid	Naïve	IMP0.1	IMP0.2	IMP0.4	IMP0.8	Amino acid	Naïve
A	8427	7202	8581	10168	15319	A	9357	10132	7802	4811	5857	A	4597	9772	9877	10235	7735	A	3902	6196	5963	696	577	A	4211	3268	3289	2843	3194	A	6259	4565	1711	976	983	A	3428	1508	16569	3156	1114	A	1283	1375	653	260	80	A	8379
C	7574	5097	6056	3334	1772	C	3832	3864	3083	938	813	C	1111	2872	2972	1542	1594	C	1536	2572	388	46	178	C	3115	2323	792	423	499	C	9472	7144	2505	2579	2593	C	1458	636	3221	268	76	C	766	786	384	132	70	C	6634
D	6862	5150	6520	7736	16020	D	4381	4600	3706	2762	5251	D	2625	1003	1153	511	620	D	4873	3561	1741	665	727	D	2968	1997	725	530	465	D	8890	5621	1649	1679	1695	D	1925	1020	4943	678	69	D	839	860	464	163	50	D	15969
E	11162	8292	9465	10189	10068	E	4686	5444	4268	3454	8450	E	3621	9745	9650	42194	105551	E	1847	1538	386	62	135	E	3100	2399	823	347	445	E	9068	6082	1356	370	374	E	2214	917	3674	778	202	E	652	782	352	141	64	E	9098
F	4209	3112	3962	3756	3273	F	2406	2424	1766	903	733	F	101	225	259	265	291	F	1371	1527	700	48	122	F	3199	2288	2294	1483	2028	F	3727	3662	843	252	253	F	1448	563	8576	3821	943	F	542	616	218	64	41	F	6648
G	16088	12171	14039	16414	21042	G	7993	9210	7060	5546	12268	G	4205	7633	8272	3387	3302	G	29268	49413	51137	34002	73441	G	7585	6405	6091	5410	5508	G	15291	11440	4672	727	733	G	3286	1352	16529	4199	1298	G	1232	1425	583	215	78	G	9291
H	7502	5256	6216	6494	5944	H	6740	7129	5613	3406	3930	H	1496	845	1080	635	774	H	7762	5092	1068	183	385	H	9776	7935	7896	6608	8824	H	11432	7965	2460	509	524	H	4079	1827	11398	1636	382	H	4818	5612	39259	54360	81045	H	14439
I	4069	3173	3334	3439	2555	I	5945	6182	5010	3069	3448	I	1163	486	525	283	359	I	2764	5498	953	174	588	I	3930	2564	1764	890	985	I	2210	3835	2430	4793	4817	I	1161	554	2397	141	17	I	655	696	273	80	42	I	10231
K	9249	5565	6138	3188	1562	K	6008	6993	5368	3304	4130	K	908	330	336	316	560	K	2617	1888	443	96	208	K	3441	1620	681	395	814	K	4391	3976	904	269	272	K	1746	617	1986	137	48	K	557	585	248	103	52	K	5077
L	7701	5630	6370	4939	2791	L	4375	4601	3500	2398	3425	L	880	1586	1886	808	830	L	1945	1761	420	51	123	L	4473	4177	4415	5408	5990	L	7717	5305	1488	560	565	L	2957	1176	8878	636	94	L	794	843	387	141	90	L	5870
M	7613	5656	6346	5298	3058	M	6837	7157	5655	3921	5247	M	2570	1604	2084	713	850	M	2515	2258	454	57	126	M	3437	2613	1726	1201	1460	M	6271	5158	1639	409	417	M	1850	862	6814	440	57	M	714	796	390	110	65	M	10886
N	6911	5761	6283	6833	5952	N	6683	7183	5418	4061	7794	N	2212	6160	6236	17178	20694	N	4873	5045	1157	132	296	N	4771	4381	5638	18069	41682	N	11725	9717	29115	66379	67303	N	1837	819	8504	1532	409	N	991	1451	1204	208	84	N	10727
P	9050	8507	10056	9852	7571	P	5466	5858	4569	2392	2022	P	3489	1381	1575	1021	1786	P	13835	10237	2062	405	886	P	13701	10584	8748	4804	6381	P	8520	9039	2984	3620	3644	P	5963	2537	14867	1591	313	P	1087	1462	1879	2201	8019	P	19357
Q	8961	6668	7590	7065	4728	Q	4291	4672	3620	2574	3745	Q	3048	7841	7338	14069	14205	Q	3413	3013	787	94	247	Q	6149	5611	6632	16871	30104	Q	7701	6351	4105	542	545	Q	2550	906	3189	442	118	Q	917	1354	772	190	46	Q	4933
R	8724	4013	4246	2246	1150	R	5516	5905	4483	3011	4244	R	4207	918	1066	619	861	R	4930	3916	1103	395	713	R	5084	2029	922	545	1075	R	6868	5222	1073	351	354	R	3058	1181	4455	686	186	R	1037	1105	441	163	103	R	6977
S	6554	6871	7997	8673	9995	S	3357	3672	2730	1800	2091	S	2616	6741	6599	11753	10778	S	5708	8170	8095	938	777	S	4834	4267	4668	6509	8833	S	5478	4077	2156	729	736	S	2381	1113	14048	3684	885	S	742	753	319	120	48	S	18714
T	7540	6179	7163	7206	6595	T	5958	6378	5086	3394	4414	T	2112	5875	5719	11599	12569	T	3309	3062	855	242	298	T	5424	4367	4077	2559	2934	T	9249	6111	1486	1373	1380	T	2885	1193	8238	518	154	T	966	1130	458	168	88	T	8487
V	11470	8893	10024	11990	9954	V	4760	5109	3999	2808	4213	V	4126	6130	6763	3011	2871	V	3777	3896	953	128	280	V	2527	2109	2123	1766	2296	V	4972	8289	3934	493	496	V	1950	831	2820	198	59	V	1005	1134	509	177	96	V	7745
W	13202	9735	11590	13911	20963	W	9521	10647	7966	4998	5732	W	638	613	710	608	882	W	1804	2620	530	117	247	W	6317	4832	7862	11403	18654	W	7530	6032	1307	417	417	W	2466	1144	15473	8586	2825	W	1134	1228	510	176	191	W	9117
Y	5449	4127	4468	2738	1254	Y	4713	4858	3693	1837	1565	Y	332	255	271	180	175	Y	2332	2319	395	74	191	Y	4542	4472	4539	7308	10210	Y	3957	3313	763	213	214	Y	6078	2882	18754	28538	20970	Y	904	948	370	133	311	Y	8080
Total	168317	127058	146444	145469	151566		112825	122018	94395	61387	89372		46057	72015	74371	120927	187287		104381	123582	79590	38605	80545		102584	80241	75705	95372	152381		150728	122904	68580	87240	88315		54720	23638	175333	61665	30219		21635	24941	49673	59305	90663		196659
[truncated: 106 more columns]
